# Supplementary material for: Socio-Demographic, Health and Lifestyle Factors Influencing Age of Sexual Initiation among Adolescents
Source: Int J Environ Res Public Health. 2018 Aug 27;15(9):1851. doi: 10.3390/ijerph15091851 (PMC6163828; doi:10.3390/ijerph15091851)
Supplement: Supplementary file 1 [file ijerph-15-01851-s001.zip]

Archive with 1 entries (1 files):
- ijerph-334723-supplementary.docx
